# Supplementary material for: Unraveling the Drifting Larval Fish Community in a Large Spawning Ground in the Middle Pearl River Using DNA Barcoding
Source: Animals (Basel). 2022 Sep 24;12(19):2555. doi: 10.3390/ani12192555 (PMC9559676; doi:10.3390/ani12192555)
Supplement: Supplementary file 1 [file animals-12-02555-s001.zip]

Archive with 6 entries (6 files):
- Figure S1.jpg
- Table S1.pdf
- Table S2.pdf
- Table S3.pdf
- Table S4.pdf
- Table S5.pdf
